# Supplementary material for: Extracellular Vesicles Derived from Early and Late Stage Plasmodium falciparum-Infected Red Blood Cells Contain Invasion-Associated Proteins
Source: J Clin Med. 2022 Jul 21;11(14):4250. doi: 10.3390/jcm11144250 (PMC9318397; doi:10.3390/jcm11144250)
Supplement: Supplementary file 1 [file jcm-11-04250-s001.zip]

Archive with 1 entries (1 files):
- jcm-1799635-supplementary.pdf
